# Supplementary material for: 2,4 Dinitrophenol as Medicine
Source: Cells. 2019 Mar 23;8(3):280. doi: 10.3390/cells8030280 (PMC6468406; doi:10.3390/cells8030280)
Supplement: Supplementary file 1 [file cells-08-00280-s001.zip]

Archive with 1 entries (1 files):
- cells-434330-supplementary.mp4
